# Supplementary material for: Pattern-based clinical recognition of diabetes-associated mucormycosis: an evidence mapping study integrating symptom clustering and diagnostic pathways
Source: Front Cell Infect Microbiol. 2026 Jul 3;16:1861349. doi: 10.3389/fcimb.2026.1861349 (PMC13375622; doi:10.3389/fcimb.2026.1861349)
Supplement: Supplementary file 2 [file Table2.xlsx]

## Sheet: Supplementary Table
ID	Author	Area	Research type	Age	Gender	Types of diabetes	DKA	Infection site	Expression clusters	Main symptoms	Imaging	Material source	Diagnosis	Surgery	Treatment	Survival status
2	Monroig 2022	United States	Case Report	13	Female	T1DM	Yes	Sinuses, Orbit, Brain	ROCM	Fever + Headache + Altered mental status	Brain abscess	Brain tissue	Pathology + Molecular Testing	Yes	Yes	Survived
3	Galletti 2020	Italy	Case Series	69	NR	T2DM	NR	Sinuses, Orbit, Brain	ROCM	Swelling around the eyes + Nasal congestion + Headache	Sinusitis + cavernous sinus involvement	Sinus tissue	Pathology	No	No	Died
3	Galletti 2020	Italy	Case Series	59	Male	T2DM	NR	Sinuses, Orbit, Brain	ROCM	Swelling around the eyes + Nasal congestion + Headache	Sinusitis + cavernous sinus involvement	Sinus tissue	Pathology	No	No	Died
4	Luo 2022	China	Case Report	68	Female	T2DM	Yes	Spleen	GI	Stomach ache	Hypodense lesion + infarct-like changes	Spleen tissue	Pathology	Yes	Amphotericin B	Survived
5	Dökmetas 2002	Turkey	Case Report	38	Female	UDM	Yes	Sinuses, Orbit, Brain	ROCM	Facial pain + Swelling around the eyes + Decreased vision	Orbital cellulitis + sinusitis	Sinuses + Orbital tissue	Pathology + Culture	Yes	Amphotericin B	Survived
6	Chadli-Chaieb 2005	Tunisia	Case Series	24	Female	T1DM	Yes	Sinuses, Orbit	ROCM	Decreased vision + Swollen eye sockets + Fever	Sinusitis + orbital invasion	Sinus tissue	Pathology + Culture	Yes	Amphotericin B	Survived
6	Chadli-Chaieb 2005	Tunisia	Case Series	19	Female	T1DM	Yes	Lung	PM	Cough + Hemoptysis + Fever	Pulmonary consolidation + cavitation	Lung tissue	Pathology + Culture	No	Amphotericin B	Died
6	Chadli-Chaieb 2005	Tunisia	Case Series	16	Female	T1DM	Yes	Sinuses, Orbit	ROCM	Swelling around the eyes + Fever + Altered consciousness	Sinusitis + orbital invasion	Necrotic tissue in the nasal cavity and sinuses	Pathology + Culture	Yes	Amphotericin B	Died
6	Chadli-Chaieb 2005	Tunisia	Case Series	72	Female	T2DM	No	Sinuses, Lung	DM	Swelling around the eyes + Fever + Difficulty breathing	Sinusitis + pulmonary infiltration	Nasal tissue	Pathology + Culture	Yes	Amphotericin B	Died
8	Munhoz 2022	Brazil	Case Report	67	Male	T2DM	NR	Sinuses, Orbit	ROCM	Eye pain + Decreased vision + Oculomotor paralysis	Sinusitis	Sinuses + Orbital tissue	Pathology + Molecular Testing	Yes	Amphotericin B	Survived
9	Oliveira 2002	Brazil	Case Report	17	Female	T1DM	Yes	Stomach	GI	Abdominal pain + Gastrointestinal bleeding + Fever	Gastric wall thickening	Stomach tissue	Pathology	No	Amphotericin B	Died
10	Kaushal 2022	India	Case Series	28	Male	UDM	NR	Sinuses, Brain	ROCM	Headache + Decreased vision + Facial paralysis	Sinusitis + intracranial invasion	Nasal tissue	Direct microscopy + Pathology	Yes	Amphotericin B + Posaconazole	Survived
10	Kaushal 2022	India	Case Series	56	Female	UDM	NR	Sinuses, Orbit	ROCM	Nasal congestion + Double vision + Decreased vision	Sinusitis + orbital invasion	Nasal tissue	Direct microscopy + Pathology	Yes	Amphotericin B + Posaconazole	Died
10	Kaushal 2022	India	Case Series	75	Male	UDM	NR	Sinuses, Brain	ROCM	Facial numbness + Double vision + Headache	Sinusitis + cavernous sinus invasion	Nasal tissue	Direct microscopy + Pathology	Yes	Amphotericin B	Survived
10	Kaushal 2022	India	Case Series	38	Male	UDM	Yes	Sinuses, Orbit	ROCM	Facial pain + Decreased vision + Swelling around the eyes	Sinusitis + orbital invasion	Nasal tissue	Direct microscopy + Pathology	Yes	Amphotericin B	Survived
10	Kaushal 2022	India	Case Series	60	Male	UDM	NR	Sinuses	SNM	Facial pain + Nasal congestion + Nasal discharge	Sinusitis	Nasal tissue	Direct microscopy + Pathology	Yes	Amphotericin B	Survived
10	Kaushal 2022	India	Case Series	51	Male	UDM	NR	Sinuses, Brain	ROCM	Ear pain + Facial pain + Nasal discharge	Sinusitis + skull base invasion	Nasal tissue	Direct microscopy + Pathology	Yes	Amphotericin B	Survived
13	Erami 2013	Iran	Case Report	24	Female	UDM	No	Nasal cavity, Maxillary sinus, Ethmoid sinus, Orbit, Palate	ROCM	Headache + Nasal congestion + Facial swelling	Sinusitis + orbital invasion + bone destruction	Necrotic tissue of maxilla	Direct microscopy + Culture + Pathology	Yes	Amphotericin B	Survived
14	Nolan 1989	United States	Case Report	61	Male	T2DM	No	Lung, Heart, Kidney, Gastrointestinal tract	DM	Fever + Cough + Difficulty breathing	Diffuse bilateral pulmonary infiltration	Lung tissue	Pathology + Culture	No	Amphotericin B	Died
15	Jawanda 2022	India	Case Report	50	Male	T2DM	No	Maxillary sinus	SNM	Facial swelling + Facial pain	Soft tissue mass + bone destruction	Necrotic tissue of maxilla	Pathology	Yes	Voriconazole + Posaconazole	Survived
16	Randhawa 2021	United States	Case Report	74	Female	T2DM	No	Nasal cavity, Maxillary sinus, Orbit, Frontal lobe	ROCM	Impaired consciousness + Orbital swelling + Oculomotor paralysis	Sinonasal invasion + orbital invasion + intracranial invasion	Sinus tissue	Pathology + Culture	Yes	Amphotericin B	Survived
17	Lee 1996	United States	Case Report	47	Female	T2DM	No	Sinuses, Orbit, Optic chiasm, Brain	ROCM	Decreased vision + Nasal congestion + Sinus pressure	Sinus fluid + sinus opacification	Brain tissue	Pathology	No	Amphotericin B	Died
18	Fattah 2018	Malaysia	Case Report	56	Female	T2DM	Yes	Tongue	OMF	Localized necrosis + Ulceration	NR	Oral tissues	Pathology	Yes	Amphotericin B	Survived
20	Fouzi 2009	Tunisia	Case Report	42	Male	T1DM	No	Lung	PM	Cough + Fatigue + Loss of appetite	Pulmonary cavitation + consolidation	BAL + Lung tissue	Direct microscopy + Pathology	No	Amphotericin B	Survived
24	Jawanda 2021	India	Case Report	70	Male	T2DM	NR	Maxilla, Maxillary sinus	OMF	Facial pain + Exposed bone + Oral-nasal communication	Sinus opacification	Necrotic tissue of maxilla	Pathology	Yes	Posaconazole	Survived
26	Manji 2019	Canada	Case Report	25	Female	T1DM	Yes	Sinuses, Facial soft tissue	ROCM	Facial pain + Eye socket swelling + Skin necrosis	Sinonasal invasion + soft tissue swelling	Soft tissue + Bone tissue	Pathology + Molecular Testing	Yes	Amphotericin B → Isavuconazole → Posaconazole	Survived
27	Reich 1985	Germany	Case Report	51	Male	T2DM	Yes	Sinuses, Orbit, Brain	ROCM	Headache + Bulging eyes + Decreased vision	Sinonasal invasion + orbital invasion + intracranial invasion	Sinus tissue	Pathology + Culture	Yes	Amphotericin B, Miconazole, Ketoconazole	Survived
28	Huddle 1987	South Africa	Case Report	37	Male	UDM	Yes	Sinuses, Orbit	ROCM	Headache + Bulging eyes + Decreased vision	Sinonasal invasion + orbital invasion	Sinuses + Orbital tissue	Pathology	Yes	Amphotericin B	Survived
29	Chander 2009	India	Case Series	50	Male	T2DM	NR	Sinuses, Orbit	ROCM	Fever + Headache + Bulging eyes	Sinonasal invasion + orbital invasion	Nasal tissue	Direct microscopy + Pathology	Yes	Amphotericin B	Died
29	Chander 2009	India	Case Series	48	Male	T1DM	Yes	Sinuses, Orbit	ROCM	Protruding eyes + Decreased vision + Nasal congestion	Sinonasal invasion + orbital invasion	Nasal tissue	Direct microscopy + Culture + Pathology	Yes	Amphotericin B	Survived
29	Chander 2009	India	Case Series	65	Male	T2DM	NR	Sinuses, Orbit, Brain	ROCM	Nasal congestion + Bulging eyes + Decreased vision	Sinonasal invasion + intracranial invasion	Necrotic tissue in the nasal cavity and sinuses	Direct microscopy + Culture	Yes	Amphotericin B	Survived
29	Chander 2009	India	Case Series	36	Male	T2DM	NR	Sinuses, Orbit	ROCM	Protruding eyes + Decreased vision + Nasal discharge	Sinonasal invasion + orbital invasion	Nasal tissue	Direct microscopy + Pathology	Yes	Amphotericin B	Survived
30	Nair 2021	India	Case Series	20	Female	UDM	NR	Sinuses, Orbit	ROM	Ptosis + Decreased vision	Sinonasal invasion + orbital invasion	Nasal tissue	Direct microscopy + Culture	Yes	Amphotericin B	Survived
30	Nair 2021	India	Case Series	31	Male	UDM	NR	Sinuses, Orbit	ROM	Protruding eyes + Decreased vision	Sinonasal invasion + orbital invasion	Nasal tissue	Direct microscopy + Culture	Yes	Amphotericin B	Survived
30	Nair 2021	India	Case Series	51	Male	UDM	NR	Sinuses, Orbit	ROM	Protruding eyes + Decreased vision	Sinonasal invasion + orbital invasion	Nasal tissue	Direct microscopy + Culture	Yes	Amphotericin B	Survived
30	Nair 2021	India	Case Series	32	Male	UDM	NR	Sinuses, Orbit	ROM	Protruding eyes + Decreased vision	Sinonasal invasion + orbital invasion	Nasal tissue	Direct microscopy + Culture	Yes	Amphotericin B	Survived
30	Nair 2021	India	Case Series	41	Male	UDM	NR	Sinuses, Orbit	ROM	Protruding eyes + Decreased vision	Sinonasal invasion + orbital invasion	Nasal tissue	Direct microscopy + Culture	Yes	Amphotericin B	Survived
30	Nair 2021	India	Case Series	32	Female	UDM	NR	Sinuses, Orbit	ROM	Protruding eyes + Decreased vision	Sinonasal invasion + orbital invasion	Nasal tissue	Direct microscopy + Culture	Yes	Amphotericin B	Survived
30	Nair 2021	India	Case Series	40	Male	UDM	NR	Sinuses, Orbit	ROM	Protruding eyes + Decreased vision	Sinonasal invasion + orbital invasion	Nasal tissue	Direct microscopy + Culture	Yes	Amphotericin B	Survived
30	Nair 2021	India	Case Series	42	Female	UDM	NR	Sinuses, Orbit	ROM	Ptosis + Decreased vision	Sinonasal invasion + orbital invasion	Nasal tissue	Direct microscopy + Culture	Yes	Amphotericin B	Survived
30	Nair 2021	India	Case Series	38	Male	UDM	NR	Sinuses, Orbit	ROM	Protruding eyes + Decreased vision	Sinonasal invasion + orbital invasion	Nasal tissue	Direct microscopy + Culture	Yes	Amphotericin B	Survived
30	Nair 2021	India	Case Series	45	Male	UDM	NR	Sinuses, Orbit	ROM	Protruding eyes + Decreased vision	Sinonasal invasion + orbital invasion	Nasal tissue	Direct microscopy + Culture	Yes	Amphotericin B	Survived
30	Nair 2021	India	Case Series	23	Male	UDM	NR	Sinuses, Orbit	ROM	Protruding eyes + Decreased vision	Sinonasal invasion + orbital invasion	Nasal tissue	Direct microscopy + Culture	Yes	Amphotericin B	Survived
30	Nair 2021	India	Case Series	25	Male	UDM	NR	Sinuses, Orbit	ROM	Protruding eyes + Decreased vision	Sinonasal invasion + orbital invasion	Nasal tissue	Direct microscopy + Culture	Yes	Amphotericin B	Survived
30	Nair 2021	India	Case Series	47	Female	UDM	NR	Sinuses, Orbit	ROM	Protruding eyes + Decreased vision	Sinonasal invasion + intracranial invasion	Necrotic skin tissue	Direct microscopy + Culture	Yes	Amphotericin B	Survived
32	Diongue 2025	Senegal	Case Report	27	Female	UDM	Yes	Sinuses, Orbit, Brain	CM	Exophthalmos + Skin necrosis + Altered consciousness	Sinonasal invasion + intracranial invasion	Sinus tissue	Direct microscopy + Culture	No	No	Died
35	Mohsin 2024	United Kingdom	Case Report	72	Male	UDM	Yes	Sinuses, Orbit, Brain	ROCM	Facial pain + Swelling around the eyes + Decreased vision	Sinusitis + cerebral infarction	Sinus tissue	Pathology + Culture	Yes	Liposomal Amphotericin B	Died
36	Ortega 2022	United States	Case Report	68	Male	T2DM	Yes	Sinuses, Orbit, Brain	ROCM	Eye pain + Swollen eye socket + Decreased vision	Sinusitis + orbital cellulitis + abscess	Sinus tissue	Pathology	Yes	Amphotericin B; Posaconazole; Retrobulbar Amphotericin B injection	Survived
37	Tsisar 2025	Portugal	Case Report	20	Male	T1DM	Yes	Sinuses, Orbit	ROM	Facial pain + Swelling around the eyes + Decreased vision	Sinusitis + orbital invasion + abscess	Necrotic tissue in the nasal cavity and sinuses	Pathology + Culture	Yes	Liposomal Amphotericin B; Isavuconazole	Survived
38	Jawad 2024	Syria	Case Report	30	Male	T2DM	Yes	Kidney	REN	Fever + Abdominal pain + Altered mental status	Renal enlargement + emphysematous change + perirenal edema	Kidney tissue	Pathology	Yes	Liposomal Amphotericin B	Survived
39	Alemayehu 2022	Ethiopia	Case Report	39	Female	T2DM	Yes	Sinuses, Orbit, Brain	ROCM	Fever + Facial pain + Swollen eye sockets	Sinusitis + cerebral infarction + soft tissue necrosis		Clinical + Imaging	Yes	Liposomal Amphotericin B	Died
41	Khandelwal 2012	India	Case Report	59	Male	UDM	No	Kidney, Lung	DM	Cough + Difficulty breathing + Chest pain	Pulmonary nodules + cavitation + pleural effusion	Kidney tissue	Pathology	Yes	Amphotericin B; Liposomal Amphotericin B; Itraconazole	Died
42	Wang 2023	China	Case Report	NR	Male	T2DM	Yes	Lung	PM	Cough + Hemoptysis + Fever	Pulmonary cavitation + mass + air-fluid level	BAL	Molecular detection	Yes	Amphotericin B	Survived
43	Sonpal 2024	India	Case Report	14	Male	T1DM	NR	Sinuses	ROCM	Facial pain + Facial swelling	Sinonasal invasion + sinus wall thickening	Necrotic tissue of maxilla	Pathology + Culture	Yes	Not performed	NR
44	Shekar 2015	India	Case Report	75	NR	UDM	NR	Sinuses, Orbit, Brain	ROCM	Facial pain + Facial swelling + Decreased vision	Sinonasal invasion + orbital invasion	Necrotic tissue in the nasal cavity and sinuses	Direct microscopy + Culture	No	Amphotericin B	Survived
46	Yelavarthy 2025	India	Case Report	45	Male	T2DM	Yes	Kidney	REN	Fever + Lower back pain + Tenderness in the kidney area	Renal parenchymal gas	Kidney tissue	Pathology	Yes	Amphotericin B	Died
47	Ali Asghar 2019	Pakistan	Case Report	16	Female	UDM	Yes	Sinuses, Orbit, Brain, Palate	ROCM	Facial swelling + Nasal discharge + Mouth ulcers	Sinonasal invasion + orbital invasion + intracranial invasion + bone destruction	Sinus tissue	Pathology	Yes	Amphotericin B	Survived
48	Rajashri 2020	India	Case Report	55	Male	T2DM	NR	Sinuses, Orbit, Brain	ROCM	Facial pain + Facial swelling + Nasal congestion	Sinonasal invasion + bone destruction + orbital invasion + intracranial invasion	Necrotic tissue of maxilla	Pathology	Yes	Amphotericin B	Survived
49	Alsayed 2024	United Arab Emirates	Case Report	35	Male	UDM	NR	Sinuses, Orbit, Brain	ROCM	Headache + Facial swelling + Bulging eyes	Sinonasal invasion + orbital invasion + intracranial invasion	Necrotic tissue in the nasal cavity and sinuses	Pathology	Yes	Amphotericin B	Survived
50	Maduranga 2025	Sri Lanka	Case Series	66	Female	T2DM	NR	Lung	PM	Cough + Difficulty breathing + Fever	Pulmonary consolidation + necrosis + pleural effusion	Lung tissue	Pathology + Culture	Yes	Amphotericin B	Survived
50	Maduranga 2025	Sri Lanka	Case Series	61	Female	T2DM	NR	Lung	PM	Hemoptysis + Fever + Weight loss	Pulmonary cavitation	BAL	Direct microscopy	No	Amphotericin B	Survived
50	Maduranga 2025	Sri Lanka	Case Series	55	Male	T2DM	NR	Lung	PM	Fever + Cough + Hemoptysis	Cavitation + ground-glass opacity	BAL	Direct microscopy	No	Amphotericin B	Died
51	Katsitadze 2024	Georgia	Case Report	39	Male	T1DM	No	Sinuses, Orbit, Brain, Palate	ROCM	Facial pain + Headache + Facial swelling	Sinonasal invasion + orbital invasion + bone destruction	Necrotic tissue of maxilla	Pathology + Culture	Yes	Amphotericin B	Died
52	Modarelli 2023	United States	Case Report	13	Male	T1DM	Yes	Colon, Jejunum	GI	Nausea + Vomiting + Abdominal pain	NR	Intestinal tissue	Culture	Yes	Intravenous Amphotericin B for 4 months followed by oral Isavuconazole	Survived
53	Shahanikelaki 2023	Iran	Case Report	60	Female	UDM	NR	Lung	PM	Cough + Fever + Phlegm	Cavitation + mass + ground-glass opacity	Lung tissue	Pathology + Molecular Testing	No	Amphotericin B	Survived
54	Alsaeedi 2022	Kuwait	Case Report	70	Female	UDM	NR	Nasopharynx, Brain, External auditory canal	ROCM	Ear pain + Hearing loss + Facial paralysis	Mass + bone destruction + skull base invasion	Nasopharynx + External auditory canal tissue	Pathology	Yes	Amphotericin B → Posaconazole	Died
55	Al Saad 2021	Jordan	Case Report	56	Male	T2DM	No	Sinuses, Orbit, Cavernous sinus	ROCM	Decreased vision + Oculomotor paralysis + Facial paralysis	Sinusitis + abscess + orbital cellulitis	Necrotic tissue in the nasal cavity and sinuses	Pathology	Yes	Amphotericin B	Survived
57	Lädrach 2024	Switzerland	Case Report	75	Female	UDM	NR	Nasal cavity, Orbit, Cavernous sinus, Brain	ROCM	Decreased vision + Oculomotor paralysis + Facial swelling	Orbital cellulitis + cavernous sinus thrombosis	Necrotic tissue in the nasal cavity and sinuses	Pathology + Culture	Yes	Amphotericin B → Posaconazole	Died
57	Lädrach 2024	Switzerland	Case Report	39	Male	UDM	Yes	Sinuses, Orbit, Cavernous sinus	ROCM	Facial pain + Decreased vision + Bulging eyes	Pansinusitis + cavernous sinus thrombosis + skull base invasion	Nasal tissue	Pathology + Culture	Yes	Amphotericin B → Isavuconazole → Posaconazole	Survived
58	Awan 2024	Pakistan	Case Report	58	Male	UDM	NR	Sinuses, Orbit	ROCM	Decreased vision + Oculomotor paralysis + Exophthalmos	Multiple sinusitis + orbital apex involvement	Necrotic tissue in the nasal cavity and sinuses	Pathology + Culture	Yes	Amphotericin B	Survived
59	Simijiang 2025	China	Case Report	6	Male	T1DM	Yes	Lung	PM	Fever + Cough + Altered mental status	Pulmonary consolidation + necrosis	BAL	Molecular detection	No	Liposomal Amphotericin B switched to Amphotericin B deoxycholate + Posaconazole	Survived
59	Simijiang 2025	China	Case Report	11	Male	T1DM	No	Lung	PM	Fever + Cough + Hemoptysis	Pulmonary consolidation + cavitation + vascular involvement	Phlegm	Clinical + Imaging	No	Amphotericin B deoxycholate	Died
61	Alqhamdi 2019	Saudi Arabia	Case Report	36	Male	T1DM	NR	Lung, Spleen, Stomach	DM	Cough + Diarrhea + Difficulty breathing	Pulmonary consolidation + cavitation + pleural effusion	BAL + Lung tissue	Pathology + Culture	Yes	Amphotericin B	Survived
62	Pennell 2018	United States	Case Report	13	Female	T1DM	Yes	Lung	PM	Fever + Cough + Difficulty breathing	Pulmonary consolidation + infiltration	Lung tissue	Pathology + Culture	Yes	Amphotericin B	Survived
63	Arora 2023	United States	Case Report	72	Female	UDM	NR	Sinuses	ROM	Facial pain + Difficulty swallowing + Loose teeth	Sinonasal invasion + bone destruction + mucosal thickening	Necrotic tissue of maxilla	Pathology	Yes	Amphotericin B + Posaconazole	Survived
64	Sumual 2024	Indonesia	Case Report	47	Male	T2DM	NR	Sinuses, Orbit	ROCM	Decreased vision + Swollen eye sockets + Limited eye movement	Sinonasal invasion + abnormal orbital density		Clinical diagnosis	No	No antifungal therapy	NR
66	Kabir 2025	India	Case Report	66	Male	T2DM	Yes	Lung	PM	Fever + Dyspnea + Altered mental status	Pulmonary cavitation + ground-glass opacity + consolidation	Lung tissue	Pathology	No	Amphotericin B (delayed initiation)	Died
68	Das 2024	India	Case Report	17	Male	T2DM	NR	Sinuses, Orbit	ROCM	Facial swelling + Nasal congestion + Eye socket involvement	Sinonasal invasion + cavernous sinus involvement	Nasal tissue	Pathology + Culture	NR	Amphotericin B + Posaconazole	Survived
68	Das 2024	India	Case Report	47	Male	T2DM	Yes	Sinuses	ROM	Facial pain + Nasal discharge + Mouth ulcers	Sinonasal invasion + sinus wall thickening	Nasal tissue	Pathology + Culture	NR	Amphotericin B	NR
69	Shahzadi 2024	Pakistan	Case Report	55	Male	T2DM	NR	Larynx	LAR	Difficulty breathing + Difficulty swallowing + Stridor	Soft tissue thickening + airway narrowing	Throat + Trachea tissues	Pathology	Yes	Amphotericin B	NR
73	Zayet 2021	Tunisia	Case Report	69	Female	T2DM	NR	Sinuses, Orbit, Brain	ROCM	Fever + Swollen eye sockets + Limited eye movement	Sinonasal invasion + orbital invasion + intracranial invasion + cavernous sinus involvement	Nasal tissue	Pathology + Culture	Yes	Amphotericin B + Voriconazole	Survived
74	Biradar 2016	India	Case Report	55	Male	UDM	Yes	Lung, Sinuses	PM	Fever + Cough + Headache	Pulmonary consolidation + cavitation	Nasal tissue	Direct microscopy + Clinical diagnosis	No	Amphotericin B + Fluconazole	Survived
76	Lee 2004	Taiwan, China	Case Report	66	Male	UDM	Yes	Sinuses, Orbit	ROM	Fever + Nosebleed + Difficulty breathing	Sinonasal invasion + orbital invasion + optic nerve involvement	Nasal tissue	Pathology + Culture	Yes	Amphotericin B	Died
77	Hsiao 2002	Taiwan, China	Case Report	64	Female	UDM	Yes	Sinuses, Orbit, Brain	ROCM	Fever + Eye pain + Nasal crusts	Sinonasal invasion + orbital invasion + proptosis	Necrotic tissue in the nasal cavity and sinuses	Pathology	No	Amphotericin B	Died
83	Harrar 2024	Morocco	Case Report	44	Female	T2DM	Yes	Skin of hand	CM	Localized pain + Swelling + Skin necrosis	No bone involvement	Necrotic skin tissue	Direct microscopy + Culture	Yes	Liposomal Amphotericin B	Died
85	İnal 2022	Turkey	Case Report	54	NR	T2DM	Yes	Sinuses, Orbit	ROM	Oral ulcers + Nasal necrosis + Orbital swelling	Sinonasal invasion	Nasal tissue	Culture	Yes	Amphotericin B	Died
86	West 1995	United States	Case Report	42	Male	T1DM	Yes	Skin of lower limb	CM	Ulcers + Skin necrosis + Foul-smelling discharge	NR	Necrotic skin tissue	Pathology + Culture	Yes	Amphotericin B	Survived
87	Martín 2017	Spain	Case Report	44	Male	UDM	No	Skin of forearm	CM	Swelling + Fistula + Purulent discharge	NR	Necrotic skin tissue	Pathology + Culture	Yes	Amphotericin B	Died
88	Aljoaid 2023	Saudi Arabia	Case Report	57	Male	T2DM	No	Sinuses, Orbit, Brain	ROCM	Facial pain + Swelling around the eyes + Limited eye movement	Sinonasal invasion + orbital invasion + intracranial invasion + optic nerve involvement	Sinuses + Palatal tissue	Pathology	Yes	Liposomal Amphotericin B	NR
89	Göktürk 2025	Turkey	Case Report	32	Female	T1DM	NR	Lung	PM	Fever + Difficulty breathing + Cough	Pulmonary cavitation + bronchial necrosis + fistula	Lung tissue	Pathology	Yes	Liposomal Amphotericin B + Posaconazole	Survived
90	Waghmare 2022	India	Case Report	52	Male	T2DM	Yes	Sinuses, Orbit, Brain	ROCM	Facial swelling + Loose teeth + Foul-smelling discharge	Sinus opacification + bone destruction	Necrotic tissue of maxilla	Pathology	Yes	Liposomal Amphotericin B	Died
91	Martínez-Herrera 2020	Mexico	Case Report	46	Male	T2DM	NR	Sinuses, Orbit, Brain	ROCM	Headache + Swollen eyes + Stuffy nose	Pansinusitis + bone destruction	Necrotic tissue of maxilla	Pathology + Molecular Testing	Yes	Liposomal Amphotericin B	Died
92	Mohammadi 2015	Iran	Case Report	27	Female	UDM	Yes	Sinuses, Soft palate	ROCM	Disorders of consciousness + Dysarthria + Tissue necrosis	Sinus fluid + mucosal thickening	Palate tissue + Sinus tissue	Pathology + Culture	Yes	Amphotericin B	Survived
92	Mohammadi 2015	Iran	Case Report	59	Male	T2DM	NR	Sinuses, Orbit, Frontal lobe	ROCM	Headache + Nasal discharge + Eye discharge	Orbital abscess + sinonasal invasion + intracranial abnormality	Necrotic tissue of maxilla	Pathology + Culture	Yes	Amphotericin B + Posaconazole	Survived
92	Mohammadi 2015	Iran	Case Report	45	Male	UDM	NR	Sinuses, Orbit	ROM	Black nasal discharge + Ptosis + Facial pain	Sinonasal invasion + orbital invasion + bone destruction	Necrotic tissue of maxilla	Pathology	Yes	Amphotericin B + Posaconazole	Survived
94	Kaur 2022	India	Case Report	57	Female	T2DM	NR	Lung, Sinuses	PM	Fever + Cough + Difficulty breathing	Pulmonary consolidation + ground-glass opacity + septal thickening	BAL + Lung tissue	Pathology + Culture	Yes	Liposomal Amphotericin B + Posaconazole	Survived
96	Eslamian 2022	Iran	Case Report	56	Female	T2DM	NR	Terminal ileum, Cecum	GI	Abdominal pain + Bloating + Diarrhea	Bowel wall thickening + pneumatosis intestinalis	Intestinal tissue	Pathology	Yes	Caspofungin (empirical, not targeted for mucormycosis)	Died
Abbreviations: ROCM: Rhino-orbito-cerebral mucormycosis; ROM: Rhino-orbital mucormycosis; SNM: Sinonasal mucormycosis; PM: Pulmonary mucormycosis; GI: Gastrointestinal/abdominal mucormycosis; DM: Disseminated mucormycosis; CM: Cutaneous mucormycosis; OMF: Oral and maxillofacial mucormycosis; REN: Renal mucormycosis; LAR: Laryngeal mucormycosis; UDM: Undifferentiated diabetes mellitus; T1DM: Type …
